# Supplementary material for: Comparison of clustering tools in R for medium-sized 10x Genomics single-cell RNA-sequencing data
Source: F1000Res. 2018 Dec 19;7:1297. Originally published 2018 Aug 15. [Version 2] doi: 10.12688/f1000research.15809.2 (PMC6124389; doi:10.12688/f1000research.15809.2)
Supplement: Supplementary file 2 [file f1000research-7-19170-s0001.tgz]

Archive with 1 entries (1 files):
- 34ca038d-e372-4e49-835f-90acce20d669_Supp_Tables.pdf
